# Supplementary material for: Value of shared preclinical safety studies – The eTOX database
Source: Toxicol Rep. 2014 Dec 18;2:210–21. doi: 10.1016/j.toxrep.2014.12.004 (PMC5598263; doi:10.1016/j.toxrep.2014.12.004)
Supplement: Transparency document [file mmc1.zip]

Archive with 13 entries (10 files):
- mmc1/
- mmc1/coi_disclosure CBarber.pdf
- __MACOSX/
- __MACOSX/mmc1/
- __MACOSX/mmc1/._coi_disclosure CBarber.pdf
- mmc1/coi_disclosure_KAB.pdf
- __MACOSX/mmc1/._coi_disclosure_KAB.pdf
- mmc1/coi_disclosure_MC.pdf
- __MACOSX/mmc1/._coi_disclosure_MC.pdf
- mmc1/coi_disclosure_PM.pdf
- __MACOSX/mmc1/._coi_disclosure_PM.pdf
- mmc1/coi_disclosure_TSH.pdf
- __MACOSX/mmc1/._coi_disclosure_TSH.pdf
